# Supplementary material for: A Bibliometric Analysis of Research on Selenium in Drinking Water during the 1990–2021 Period: Treatment Options for Selenium Removal
Source: Int J Environ Res Public Health. 2022 May 11;19(10):5834. doi: 10.3390/ijerph19105834 (PMC9140891; doi:10.3390/ijerph19105834)
Supplement: Supplementary file 1 [file ijerph-19-05834-s001.zip]

Archive with 1 entries (1 files):
- ijerph-1696852-supplementary.pdf
